# Supplementary material for: A reverse transcriptase ribozyme
Source: eLife. 2017 Sep 26;6:e31153. doi: 10.7554/eLife.31153 (PMC5665644; doi:10.7554/eLife.31153)
Supplement: Figure 2—source data 1. [file elife-31153-fig2-data1.xlsx]

## Sheet: Figure 2
A Reverse Transcriptase Ribozyme
B. Samanta & G.F. Joyce
Figure 2B & C
LC/MS analysis of full-length products
B. template 1, RNA primer				C. template 1, DNA primer
time (min)	raw intensity	intensity 10E6		time (min)	raw intensity	intensity 10E6
0.009118	46567	0.046567		0.009248	51174	0.051174
0.03253	45300	0.0453		0.03267	48521	0.048521
0.056715	52904	0.052904		0.05686	52296	0.052296
0.080647	53912	0.053912		0.080792	50167	0.050167
0.104613	51869	0.051869		0.10475	51105	0.051105
0.128553	51785	0.051785		0.128682	50494	0.050494
0.15252	51603	0.051603		0.15264	50505	0.050505
0.176452	53615	0.053615		0.176572	49644	0.049644
0.20041	54841	0.054841		0.20053	52205	0.052205
0.224707	52293	0.052293		0.224803	51166	0.051166
0.248665	50111	0.050111		0.248763	49169	0.049169
0.272597	51682	0.051682		0.272703	51702	0.051702
0.296555	46688	0.046688		0.296672	46955	0.046955
0.320485	122283	0.122283		0.32061	187064	0.187064
0.344447	2212580	2.21258		0.344572	2645873	2.64587
0.365432	3940643	3.94064		0.364565	3456119	3.45612
0.384168	2374450	2.37445		0.383312	1895996	1.896
0.403235	2183808	2.18381		0.402863	1772562	1.77256
0.422647	3355162	3.35516		0.422567	2410485	2.41048
0.44161	6252765	6.25277		0.441848	4842356	4.84236
0.460023	6464934	6.46493		0.46057	6811932	6.81193
0.478463	3083383	3.08338		0.478875	5339709	5.33971
0.497177	1189989	1.18999		0.497068	1785573	1.78557
0.517745	842457	0.842457		0.51684	943079	0.943079
0.53941	617545	0.617545		0.538158	661197	0.661197
0.562323	1021917	1.02192		0.560805	914280	0.91428
0.583545	1101639	1.10164		0.582252	1279750	1.27975
0.60463	983511	0.983511		0.60272	1093302	1.0933
0.625643	883182	0.883182		0.623917	968068	0.968068
0.646982	792284	0.792284		0.64496	893543	0.893543
0.668707	680632	0.680632		0.666308	825593	0.825593
0.690865	610968	0.610968		0.687897	707570	0.70757
0.714108	534362	0.534362		0.710203	627419	0.627419
0.737492	453756	0.453756		0.732873	564421	0.564421
0.761315	441960	0.44196		0.756505	503338	0.503338
0.785245	363653	0.363653		0.780187	459987	0.459987
0.809207	300992	0.300992		0.804122	427438	0.427438
0.833142	246260	0.24626		0.828057	369720	0.36972
0.857103	188426	0.188426		0.852028	316089	0.316089
0.881258	154846	0.154846		0.875972	290305	0.290305
0.90522	136660	0.13666		0.90017	256326	0.256326
0.929155	158662	0.158662		0.924108	224735	0.224735
0.953117	142555	0.142555		0.94807	202728	0.202728
0.97705	133799	0.133799		0.972005	175835	0.175835
1.00102	117973	0.117973		0.995967	162890	0.16289
1.02496	120436	0.120436		1.0199	173102	0.173102
1.04929	121592	0.121592		1.04386	180799	0.180799
1.07323	90076	0.090076		1.06814	170270	0.17027
1.09719	82493	0.082493		1.0921	153773	0.153773
1.12112	95233	0.095233		1.11604	151799	0.151799
1.14531	97294	0.097294		1.14002	177683	0.177683
1.16925	99300	0.0993		1.16396	162309	0.162309
1.1936	89872	0.089872		1.18792	157828	0.157828
1.21755	87674	0.087674		1.21222	153459	0.153459
1.24152	99188	0.099188		1.23618	150928	0.150928
1.26545	103513	0.103513		1.26012	137562	0.137562
1.28941	93350	0.09335		1.28408	142265	0.142265
1.31335	88879	0.088879		1.30801	133182	0.133182
1.33767	80610	0.08061		1.33197	122212	0.122212
1.36161	90451	0.090451		1.35614	115160	0.11516
1.38557	73060	0.07306		1.38011	121113	0.121113
1.4095	71467	0.071467		1.40406	117188	0.117188
1.43346	70714	0.070714		1.42803	106345	0.106345
1.45739	57933	0.057933		1.45196	124710	0.12471
1.48159	73969	0.073969		1.47592	119149	0.119149
1.50553	74517	0.074517		1.50008	112616	0.112616
1.52949	69463	0.069463		1.52405	109347	0.109347
1.55342	72295	0.072295		1.54798	99828	0.099828
1.57738	71825	0.071825		1.57194	104477	0.104477
1.60132	64138	0.064138		1.59587	95763	0.095763
1.6255	61086	0.061086		1.61984	97005	0.097005
1.64943	60418	0.060418		1.64377	87517	0.087517
1.67339	57130	0.05713		1.6681	90405	0.090405
1.69732	62757	0.062757		1.69204	93935	0.093935
1.72128	64779	0.064779		1.716	86842	0.086842
1.74522	68466	0.068466		1.73994	91101	0.091101
1.76919	66424	0.066424		1.76389	97713	0.097713
1.79349	68834	0.068834		1.78783	91608	0.091608
1.81745	65482	0.065482		1.81215	91990	0.09199
1.84139	69173	0.069173		1.83609	87910	0.08791
1.86535	67126	0.067126		1.86005	87329	0.087329
1.88928	68874	0.068874		1.88398	91552	0.091552
1.91324	67108	0.067108		1.90794	88525	0.088525
1.93739	67445	0.067445		1.93189	89752	0.089752
1.96135	75497	0.075497		1.95615	92875	0.092875
1.98528	73202	0.073202		1.98008	94693	0.094693
2.00925	72274	0.072274		2.00404	95701	0.095701
2.03319	75430	0.07543		2.02798	91132	0.091132
2.05716	75347	0.075347		2.05194	87868	0.087868
2.0811	79893	0.079893		2.07587	108721	0.108721
2.10541	79500	0.0795		2.10009	107711	0.107711
2.12934	83797	0.083797		2.12403	103463	0.103463
2.1533	74580	0.07458		2.14799	101675	0.101675
2.17723	75509	0.075509		2.17192	104945	0.104945
2.20119	71216	0.071216		2.19589	93681	0.093681
2.22512	71589	0.071589		2.21983	98308	0.098308
2.2493	76246	0.076246		2.24403	86153	0.086153
2.27324	75593	0.075593		2.26796	84420	0.08442
2.2972	70333	0.070333		2.29192	88035	0.088035
2.32115	72530	0.07253		2.31586	84705	0.084705
2.34535	72194	0.072194		2.33982	87978	0.087978
2.36929	69406	0.069406		2.36375	87960	0.08796
2.39325	63858	0.063858		2.38871	89779	0.089779
2.41744	65264	0.065264		2.41265	85256	0.085256
2.4414	68772	0.068772		2.43661	85979	0.085979
2.46534	68353	0.068353		2.46054	86138	0.086138
2.4893	64759	0.064759		2.4845	82696	0.082696
2.51323	67643	0.067643		2.50844	79756	0.079756
2.53719	71741	0.071741		2.5324	80164	0.080164
2.56136	72183	0.072183		2.55665	78749	0.078749
2.58532	70518	0.070518		2.58061	81568	0.081568
2.60926	67155	0.067155		2.60454	78943	0.078943
2.63323	70392	0.070392		2.62851	87147	0.087147
2.65718	71152	0.071152		2.65245	86430	0.08643
2.68114	69482	0.069482		2.67642	77977	0.077977
2.70529	64383	0.064383		2.70058	76578	0.076578
2.72925	66497	0.066497		2.72454	74849	0.074849
2.75318	62725	0.062725		2.74847	81258	0.081258
2.77714	66716	0.066716		2.77244	77434	0.077434
2.80108	76111	0.076111		2.79637	76558	0.076558
2.82504	74465	0.074465		2.82033	80152	0.080152
2.84897	69474	0.069474		2.84427	81899	0.081899
2.8733	67008	0.067008		2.86851	83917	0.083917
2.89724	64976	0.064976		2.89244	80661	0.080661
2.92121	65893	0.065893		2.91641	79563	0.079563
2.94536	69955	0.069955		2.94035	79389	0.079389
2.96932	67199	0.067199		2.96432	81069	0.081069
2.99325	65089	0.065089		2.98826	83273	0.083273
3.0175	57907	0.057907		3.01222	78839	0.078839
3.04143	62781	0.062781		3.03652	80160	0.08016
3.06539	61342	0.061342		3.06048	77961	0.077961
3.08932	63452	0.063452		3.08441	82940	0.08294
3.11328	64657	0.064657		3.10837	78457	0.078457
3.13722	63901	0.063901		3.13231	81442	0.081442
3.16141	63151	0.063151		3.1565	77408	0.077408
3.18535	63587	0.063587		3.18044	83750	0.08375
3.20931	62680	0.06268		3.20441	81458	0.081458
3.23324	62168	0.062168		3.22834	77197	0.077197
3.2572	66679	0.066679		3.25231	79366	0.079366
3.28114	64948	0.064948		3.27624	82122	0.082122
3.3051	69041	0.069041		3.30021	79558	0.079558
3.3294	63053	0.063053		3.3245	76907	0.076907
3.35336	64601	0.064601		3.34846	80583	0.080583
3.37729	73006	0.073006		3.37239	82156	0.082156
3.40126	68177	0.068177		3.39635	81138	0.081138
3.4252	66361	0.066361		3.42028	78483	0.078483
3.44917	66011	0.066011		3.44424	73293	0.073293
3.47347	67180	0.06718		3.46819	68414	0.068414
3.49743	61660	0.06166		3.49252	72210	0.07221
3.52136	62915	0.062915		3.51646	75864	0.075864
3.54532	65196	0.065196		3.54041	72802	0.072802
3.56925	54681	0.054681		3.56435	68865	0.068865
3.59321	54672	0.054672		3.58831	70863	0.070863
3.61737	57771	0.057771		3.61224	70358	0.070358
3.64133	57116	0.057116		3.6362	73347	0.073347
3.66527	56180	0.05618		3.6605	67788	0.067788
3.68924	56146	0.056146		3.68447	70570	0.07057
3.71318	60638	0.060638		3.70841	70386	0.070386
3.73714	70065	0.070065		3.73238	75517	0.075517
3.76129	65621	0.065621		3.75633	73534	0.073534
3.78525	63067	0.063067		3.78029	74531	0.074531
3.80918	61332	0.061332		3.80458	74854	0.074854
3.83315	59022	0.059022		3.82855	79789	0.079789
3.85708	60370	0.06037		3.85248	76300	0.0763
3.88104	62070	0.06207		3.87644	81715	0.081715
3.90497	60306	0.060306		3.90037	79547	0.079547
3.92907	64060	0.06406		3.92433	73925	0.073925
3.95301	65132	0.065132		3.94864	77946	0.077946
3.97698	61715	0.061715		3.97261	80197	0.080197
4.00092	60323	0.060323		3.99654	79957	0.079957
4.02489	62864	0.062864		4.0205	79104	0.079104
4.04882	67244	0.067244		4.04444	76508	0.076508
4.07301	63901	0.063901		4.06839	77710	0.07771
4.09694	63543	0.063543		4.09249	76655	0.076655
4.1209	65505	0.065505		4.11646	75519	0.075519
4.14483	64371	0.064371		4.14039	78254	0.078254
4.16879	65858	0.065858		4.16435	77568	0.077568
4.19272	66058	0.066058		4.18828	74874	0.074874
4.21691	65429	0.065429		4.21224	72341	0.072341
4.24085	66850	0.06685		4.23618	73203	0.073203
4.26482	62909	0.062909		4.2605	71788	0.071788
4.28876	66000	0.066		4.28443	70724	0.070724
4.31273	65550	0.06555		4.30839	67943	0.067943
4.33666	66957	0.066957		4.33232	72730	0.07273
4.36085	69789	0.069789		4.35628	72134	0.072134
4.38478	68511	0.068511		4.38022	72882	0.072882
4.40874	69977	0.069977		4.40446	68290	0.06829
4.43267	70102	0.070102		4.42839	67481	0.067481
4.45663	64641	0.064641		4.45235	71789	0.071789
4.48057	68787	0.068787		4.47629	76927	0.076927
4.50475	67527	0.067527		4.50025	76412	0.076412
4.52869	59257	0.059257		4.52419	77918	0.077918
4.55266	61686	0.061686		4.54839	73489	0.073489
4.5766	59039	0.059039		4.57232	78055	0.078055
4.60056	60674	0.060674		4.59628	78879	0.078879
4.6245	62943	0.062943		4.62021	78491	0.078491
4.64846	62639	0.062639		4.64417	77679	0.077679
4.67276	66859	0.066859		4.66811	81646	0.081646
4.69672	61604	0.061604		4.69229	77132	0.077132
4.72065	63437	0.063437		4.71623	78441	0.078441
4.74461	62076	0.062076		4.74019	81281	0.081281
4.76854	61272	0.061272		4.76412	76297	0.076297
4.7925	61665	0.061665		4.78808	74360	0.07436
4.81666	64953	0.064953		4.81202	74638	0.074638
4.84063	60542	0.060542		4.83622	78328	0.078328
4.86456	62876	0.062876		4.86015	73474	0.073474
4.88852	62207	0.062207		4.88411	77285	0.077285
4.91245	61907	0.061907		4.90804	77239	0.077239
4.93641	66757	0.066757		4.932	75100	0.0751
4.96056	68333	0.068333		4.95594	71388	0.071388
4.98452	62567	0.062567		4.9799	66602	0.066602
5.00846	64714	0.064714		5.00413	73493	0.073493
5.03242	59704	0.059704		5.0281	74483	0.074483
5.05635	64366	0.064366		5.05203	75856	0.075856
5.08031	60867	0.060867		5.076	77294	0.077294
5.10424	65641	0.065641		5.09994	76221	0.076221
5.12859	61286	0.061286		5.12391	77075	0.077075
5.15252	58429	0.058429		5.14806	72393	0.072393
5.17648	60901	0.060901		5.17202	73908	0.073908
5.20041	60852	0.060852		5.19595	73607	0.073607
5.22438	58227	0.058227		5.21992	75040	0.07504
5.24854	61814	0.061814		5.24385	71118	0.071118
5.2725	61523	0.061523		5.26781	73756	0.073756
5.29643	63113	0.063113		5.29174	76200	0.0762
5.32039	63608	0.063608		5.31605	75980	0.07598
5.34432	62173	0.062173		5.33999	74876	0.074876
5.36828	61872	0.061872		5.36397	76613	0.076613
5.39245	63764	0.063764		5.38791	75889	0.075889
5.41641	64732	0.064732		5.41187	73021	0.073021
5.44034	73387	0.073387		5.43602	69991	0.069991
5.4643	66641	0.066641		5.45998	74952	0.074952
5.48823	62978	0.062978		5.48391	76260	0.07626
5.51219	65391	0.065391		5.50787	73020	0.07302
5.53613	69185	0.069185		5.53181	76626	0.076626
5.56038	70299	0.070299		5.55577	76182	0.076182
5.58431	71017	0.071017		5.5797	76235	0.076235
5.60827	75564	0.075564		5.60403	79410	0.07941
5.6322	72941	0.072941		5.62798	76119	0.076119
5.65618	76412	0.076412		5.65194	77608	0.077608
5.68012	85767	0.085767		5.67587	79125	0.079125
5.70409	82424	0.082424		5.69984	73641	0.073641
5.72839	73996	0.073996		5.72377	75003	0.075003
5.75235	71702	0.071702		5.74809	84410	0.08441
5.77628	69375	0.069375		5.77202	77901	0.077901
5.80024	74683	0.074683		5.79598	81531	0.081531
5.82417	69166	0.069166		5.81992	82860	0.08286
5.84813	68208	0.068208		5.84388	82457	0.082457
5.87229	64303	0.064303		5.86781	78608	0.078608
5.89625	70032	0.070032		5.89213	72284	0.072284
5.92019	70333	0.070333		5.91607	69766	0.069766
5.94416	68117	0.068117		5.94003	77989	0.077989
5.96811	71717	0.071717		5.96396	74628	0.074628
5.99207	74372	0.074372		5.98792	72578	0.072578
6.01622	72491	0.072491		6.01185	73248	0.073248
6.04018	70568	0.070568		6.03602	77975	0.077975
6.06411	75596	0.075596		6.05996	75150	0.07515
6.08807	73260	0.07326		6.08392	80363	0.080363
6.112	74187	0.074187		6.10785	81337	0.081337
6.13596	75053	0.075053		6.13181	80348	0.080348
6.1599	69026	0.069026		6.15574	82155	0.082155
6.18424	69708	0.069708		6.17971	77645	0.077645
6.20818	73280	0.07328		6.20369	77333	0.077333
6.23215	73074	0.073074		6.22766	75415	0.075415
6.25608	71937	0.071937		6.25159	74132	0.074132
6.28004	69193	0.069193		6.27555	71924	0.071924
6.30397	68158	0.068158		6.29948	71113	0.071113
6.32829	63403	0.063403		6.32344	71630	0.07163
6.35222	70530	0.07053		6.34759	72740	0.07274
6.37619	67302	0.067302		6.37155	72240	0.07224
6.40012	65715	0.065715		6.39548	73638	0.073638
6.42408	71906	0.071906		6.41945	77604	0.077604
6.44801	68993	0.068993		6.44338	78611	0.078611
6.4722	71182	0.071182		6.46734	74496	0.074496
6.49615	70054	0.070054		6.49127	74448	0.074448
6.52011	76170	0.07617		6.5156	76460	0.07646
6.54404	82108	0.082108		6.53954	72979	0.072979
6.568	87323	0.087323		6.5635	74842	0.074842
6.59194	115047	0.115047		6.58743	72943	0.072943
6.6159	160147	0.160147		6.61139	75057	0.075057
6.64017	127268	0.127268		6.63532	78406	0.078406
6.66413	89166	0.089166		6.65964	75842	0.075842
6.68806	78240	0.07824		6.68357	78398	0.078398
6.71202	74368	0.074368		6.70753	75524	0.075524
6.73595	70245	0.070245		6.73147	74818	0.074818
6.75992	69477	0.069477		6.75544	79984	0.079984
6.78415	70252	0.070252		6.77938	78416	0.078416
6.80811	72413	0.072413		6.80364	74801	0.074801
6.83204	73058	0.073058		6.82757	77254	0.077254
6.856	70963	0.070963		6.85153	77817	0.077817
6.87993	74908	0.074908		6.87546	79515	0.079515
6.9039	75526	0.075526		6.89942	84471	0.084471
6.92806	77083	0.077083		6.92336	85663	0.085663
6.95202	72721	0.072721		6.94753	82498	0.082498
6.97595	70330	0.07033		6.97147	87092	0.087092
6.99991	73290	0.07329		6.99543	84869	0.084869
7.02385	73932	0.073932		7.01937	83113	0.083113
7.04782	74400	0.0744		7.04334	83892	0.083892
7.07199	75382	0.075382		7.06728	82655	0.082655
7.09595	80576	0.080576		7.09146	82202	0.082202
7.11988	82576	0.082576		7.11539	80532	0.080532
7.14384	84897	0.084897		7.13935	79375	0.079375
7.16777	84005	0.084005		7.16329	83025	0.083025
7.19173	79361	0.079361		7.18725	86944	0.086944
7.21567	86022	0.086022		7.21118	84271	0.084271
7.23999	126387	0.126387		7.23536	82352	0.082352
7.26393	158686	0.158686		7.2593	83582	0.083582
7.2879	126178	0.126178		7.28326	82042	0.082042
7.31184	97526	0.097526		7.3072	81805	0.081805
7.33581	80021	0.080021		7.33117	75844	0.075844
7.35974	89870	0.08987		7.35511	81534	0.081534
7.38407	101230	0.10123		7.37908	80037	0.080037
7.40801	91421	0.091421		7.40334	76633	0.076633
7.43197	76010	0.07601		7.4273	81257	0.081257
7.4559	75276	0.075276		7.45124	81799	0.081799
7.47986	79009	0.079009		7.4752	84351	0.084351
7.5038	71115	0.071115		7.49913	79034	0.079034
7.52813	69146	0.069146		7.52309	78879	0.078879
7.55207	65863	0.065863		7.54739	74560	0.07456
7.57604	64790	0.06479		7.57136	82228	0.082228
7.59997	68787	0.068787		7.5953	84367	0.084367
7.62393	64894	0.064894		7.61926	81393	0.081393
7.64787	66442	0.066442		7.6432	85649	0.085649
7.67205	70079	0.070079		7.66716	81904	0.081904
7.69598	67985	0.067985		7.69145	84618	0.084618
7.71994	70369	0.070369		7.71541	79856	0.079856
7.74388	71384	0.071384		7.73935	83840	0.08384
7.76784	75446	0.075446		7.7633	81960	0.08196
7.79177	75634	0.075634		7.78724	73426	0.073426
7.81573	77708	0.077708		7.8112	75755	0.075755
7.83972	75304	0.075304		7.83536	81079	0.081079
7.8637	72407	0.072407		7.85933	75256	0.075256
7.88764	77971	0.077971		7.88326	77089	0.077089
7.9116	92384	0.092384		7.90722	77611	0.077611
7.93553	108967	0.108967		7.93115	78724	0.078724
7.95949	205417	0.205417		7.95511	76433	0.076433
7.98364	289739	0.289739		7.97905	79761	0.079761
8.0076	182643	0.182643		8.00338	79236	0.079236
8.03153	111470	0.11147		8.02731	77543	0.077543
8.05549	107256	0.107256		8.05127	73579	0.073579
8.07943	118749	0.118749		8.0752	76133	0.076133
8.10339	199068	0.199068		8.09917	74576	0.074576
8.12732	362401	0.362401		8.12334	74638	0.074638
8.15166	295602	0.295602		8.1473	73200	0.0732
8.17559	159042	0.159042		8.17123	78924	0.078924
8.19955	101638	0.101638		8.19519	78695	0.078695
8.22348	82927	0.082927		8.21913	77189	0.077189
8.24744	77107	0.077107		8.24309	77924	0.077924
8.27138	72543	0.072543		8.26725	78573	0.078573
8.29556	77577	0.077577		8.29121	79006	0.079006
8.31949	78629	0.078629		8.31514	77774	0.077774
8.34345	77231	0.077231		8.3391	72467	0.072467
8.36738	72758	0.072758		8.36303	72141	0.072141
8.39134	72520	0.07252		8.38701	72671	0.072671
8.41527	80346	0.080346		8.41095	76711	0.076711
8.43924	83701	0.083701		8.43517	75439	0.075439
8.46345	76715	0.076715		8.4591	75187	0.075187
8.48741	84094	0.084094		8.48306	72103	0.072103
8.51135	88000	0.088		8.507	75925	0.075925
8.5353	81622	0.081622		8.53096	74969	0.074969
8.55924	72885	0.072885		8.5549	72187	0.072187
8.5832	71381	0.071381		8.57907	71925	0.071925
8.60735	74086	0.074086		8.60301	75012	0.075012
8.63131	80505	0.080505		8.62697	78217	0.078217
8.65524	78947	0.078947		8.6509	75544	0.075544
8.6792	79642	0.079642		8.67487	76942	0.076942
8.70313	74998	0.074998		8.69881	75480	0.07548
8.7271	73092	0.073092		8.72278	80021	0.080021
8.75104	76322	0.076322		8.74684	80107	0.080107
8.77536	77039	0.077039		8.7708	80298	0.080298
8.7993	84352	0.084352		8.79473	79324	0.079324
8.82325	84922	0.084922		8.81869	81528	0.081528
8.84719	86024	0.086024		8.84263	83311	0.083311
8.87115	90961	0.090961		8.86659	82154	0.082154
8.89508	80159	0.080159		8.89074	86723	0.086723
8.9193	88872	0.088872		8.9147	78823	0.078823
8.94324	96496	0.096496		8.93863	81097	0.081097
8.96721	116528	0.116528		8.9626	80069	0.080069
8.99115	190656	0.190656		8.98654	79989	0.079989
9.01512	180009	0.180009		9.01051	79242	0.079242
9.03905	113041	0.113041		9.03445	84719	0.084719
9.06324	98359	0.098359		9.05877	88861	0.088861
9.08717	81348	0.081348		9.08271	89648	0.089648
9.11113	81581	0.081581		9.10666	84759	0.084759
9.13506	77602	0.077602		9.1306	82501	0.082501
9.15902	78663	0.078663		9.15456	83941	0.083941
9.18295	78928	0.078928		9.17849	82810	0.08281
9.20714	80802	0.080802		9.20268	84397	0.084397
9.23108	80086	0.080086		9.22661	86937	0.086937
9.25505	78377	0.078377		9.25058	88244	0.088244
9.27899	78870	0.07887		9.27453	83998	0.083998
9.30296	88159	0.088159		9.2985	80415	0.080415
9.32689	99725	0.099725		9.32243	85397	0.085397
9.35085	138657	0.138657		9.34639	82412	0.082412
9.37515	248594	0.248594		9.37068	82501	0.082501
9.39912	240878	0.240878		9.39464	82001	0.082001
9.42305	143024	0.143024		9.41858	88855	0.088855
9.44701	108909	0.108909		9.44254	90817	0.090817
9.47094	99461	0.099461		9.46648	87462	0.087462
9.4949	96832	0.096832		9.49044	79268	0.079268
9.51907	91861	0.091861		9.51475	77066	0.077066
9.54304	101174	0.101174		9.53871	80776	0.080776
9.56698	96624	0.096624		9.56265	86489	0.086489
9.59094	96399	0.096399		9.58661	78898	0.078898
9.61487	101644	0.101644		9.61054	82352	0.082352
9.63883	97178	0.097178		9.63451	79535	0.079535
9.66277	110210	0.11021		9.6588	82041	0.082041
9.68704	135578	0.135578		9.68276	81340	0.08134
9.71097	129238	0.129238		9.70669	73779	0.073779
9.73493	134515	0.134515		9.73065	67725	0.067725
9.75886	148916	0.148916		9.75459	75585	0.075585
9.78282	155181	0.155181		9.77856	76750	0.07675
9.80675	170653	0.170653		9.80272	81703	0.081703
9.83101	142674	0.142674		9.82668	80414	0.080414
9.85494	126028	0.126028		9.85061	78823	0.078823
9.8789	126245	0.126245		9.87458	78432	0.078432
9.90284	135765	0.135765		9.89851	82199	0.082199
9.9268	130185	0.130185		9.92247	79393	0.079393
9.95073	115179	0.115179		9.9464	86284	0.086284
9.97505	107796	0.107796		9.97069	96251	0.096251
9.99898	105073	0.105073		9.99462	108258	0.108258
10.0229	112997	0.112997		10.0186	113171	0.113171
10.0469	136012	0.136012		10.0425	104296	0.104296
10.0708	120106	0.120106		10.0665	98153	0.098153
10.0948	122343	0.122343		10.0904	95957	0.095957
10.119	130565	0.130565		10.1148	93604	0.093604
10.1429	124669	0.124669		10.1387	97019	0.097019
10.1669	119244	0.119244		10.1627	102958	0.102958
10.1908	113815	0.113815		10.1866	112852	0.112852
10.2148	119446	0.119446		10.2106	118428	0.118428
10.2387	127234	0.127234		10.2345	112229	0.112229
10.2627	149182	0.149182		10.2588	120023	0.120023
10.287	201023	0.201023		10.2828	123837	0.123837
10.3109	396209	0.396209		10.3067	118839	0.118839
10.3349	426972	0.426972		10.3307	112147	0.112147
10.3588	285510	0.28551		10.3546	118841	0.118841
10.3828	256622	0.256622		10.3786	122779	0.122779
10.4067	213543	0.213543		10.4028	109352	0.109352
10.431	176827	0.176827		10.4268	103878	0.103878
10.455	167502	0.167502		10.4507	105266	0.105266
10.4789	179568	0.179568		10.4747	114160	0.11416
10.5029	169237	0.169237		10.4986	102376	0.102376
10.5268	234025	0.234025		10.5225	109713	0.109713
10.5508	398923	0.398923		10.5468	116804	0.116804
10.5749	766899	0.766899		10.5707	111800	0.1118
10.5976	1769429	1.76943		10.5947	113684	0.113684
10.6175	3894975	3.89498		10.6186	118315	0.118315
10.636	5204958	5.20496		10.6426	139101	0.139101
10.6543	3834308	3.83431		10.6665	164945	0.164945
10.6728	2006187	2.00619		10.6907	271510	0.27151
10.6925	1003399	1.0034		10.7146	406551	0.406551
10.7135	577581	0.577581		10.7386	282786	0.282786
10.737	372973	0.372973		10.7625	219613	0.219613
10.7609	290183	0.290183		10.7865	334304	0.334304
10.7849	252147	0.252147		10.8104	309202	0.309202
10.8088	218665	0.218665		10.8346	205999	0.205999
10.8331	199920	0.19992		10.8586	149839	0.149839
10.8571	148606	0.148606		10.8825	164176	0.164176
10.881	127185	0.127185		10.9065	163097	0.163097
10.905	130266	0.130266		10.9304	174393	0.174393
10.9289	117092	0.117092		10.9544	255901	0.255901
10.9529	117864	0.117864		10.9785	409308	0.409308
10.9771	122634	0.122634		11.0025	1150984	1.15098
11.001	125662	0.125662		11.0237	3188887	3.18889
11.0249	105504	0.105504		11.0424	3772158	3.77216
11.0489	88002	0.088002		11.0608	2445900	2.4459
11.0728	82113	0.082113		11.0797	1105537	1.10554
11.0968	76570	0.07657		11.1006	527128	0.527128
11.121	78163	0.078163		11.1236	330429	0.330429
11.1449	74289	0.074289		11.1476	225552	0.225552
11.1688	71177	0.071177		11.1715	171366	0.171366
11.1928	68569	0.068569		11.1954	155250	0.15525
11.2168	72121	0.072121		11.2194	165171	0.165171
11.2407	67446	0.067446		11.2436	134630	0.13463
11.2649	70789	0.070789		11.2675	117946	0.117946
11.2888	68752	0.068752		11.2915	106904	0.106904
11.3128	67702	0.067702		11.3154	103903	0.103903
11.3367	67358	0.067358		11.3394	109266	0.109266
11.3607	68124	0.068124		11.3633	119112	0.119112
11.3846	79916	0.079916		11.3873	112984	0.112984
11.4086	76957	0.076957		11.4116	97441	0.097441
11.4329	72563	0.072563		11.4355	87886	0.087886
11.4568	66872	0.066872		11.4595	84898	0.084898
11.4808	69550	0.06955		11.4834	72094	0.072094
11.5047	66941	0.066941		11.5074	70943	0.070943
11.5287	71002	0.071002		11.5313	76016	0.076016
11.5526	68848	0.068848		11.5556	73333	0.073333
11.5766	72585	0.072585		11.5796	75495	0.075495
11.6009	71857	0.071857		11.6035	78482	0.078482
11.6248	75659	0.075659		11.6275	80099	0.080099
11.6488	74403	0.074403		11.6514	83385	0.083385
11.6727	77286	0.077286		11.6754	83948	0.083948
11.6967	76966	0.076966		11.6995	83210	0.08321
11.7206	74151	0.074151		11.7235	81992	0.081992
11.7448	74505	0.074505		11.7474	85426	0.085426
11.7688	73814	0.073814		11.7714	83924	0.083924
11.7927	73077	0.073077		11.7953	82643	0.082643
11.8167	75046	0.075046		11.8193	83244	0.083244
11.8406	75105	0.075105		11.8432	81604	0.081604
11.8646	77916	0.077916		11.8674	74427	0.074427
11.8885	73671	0.073671		11.8913	76109	0.076109
11.9127	73133	0.073133		11.9153	82089	0.082089
11.9366	74961	0.074961		11.9392	84270	0.08427
11.9606	74838	0.074838		11.9631	85948	0.085948
11.9845	77949	0.077949		11.9871	83001	0.083001
12.0085	77886	0.077886		12.0113	78093	0.078093
12.0324	75555	0.075555		12.0352	77629	0.077629
12.0566	75590	0.07559		12.0592	81174	0.081174
12.0805	72502	0.072502		12.0831	83352	0.083352
12.1045	71460	0.07146		12.1071	81478	0.081478
12.1284	71867	0.071867		12.131	78461	0.078461
12.1524	73193	0.073193		12.155	79568	0.079568
12.1763	73035	0.073035		12.1793	81267	0.081267
12.2005	71430	0.07143		12.2032	81347	0.081347
12.2244	72419	0.072419		12.2272	79943	0.079943
12.2484	71712	0.071712		12.2511	78477	0.078477
12.2723	73124	0.073124		12.2751	78218	0.078218
12.2963	74750	0.07475		12.299	80787	0.080787
12.3202	76340	0.07634		12.3232	76837	0.076837
12.3444	74621	0.074621		12.3472	80295	0.080295
12.3684	73438	0.073438		12.3711	83561	0.083561
12.3923	74553	0.074553		12.3951	82394	0.082394
12.4162	73161	0.073161		12.419	83543	0.083543
12.4402	75237	0.075237		12.443	82875	0.082875
12.4641	76267	0.076267		12.4671	84757	0.084757
12.4881	75209	0.075209		12.4911	82594	0.082594
12.5123	76012	0.076012		12.515	85344	0.085344
12.5363	74748	0.074748		12.539	84067	0.084067
12.5602	77538	0.077538		12.5629	87023	0.087023
12.5842	76763	0.076763		12.5869	85253	0.085253
12.6081	76167	0.076167		12.6108	86924	0.086924
12.6321	75384	0.075384		12.6352	87187	0.087187
12.6563	80441	0.080441		12.6591	90866	0.090866
12.6802	82917	0.082917		12.6831	88584	0.088584
12.7042	80422	0.080422		12.707	85955	0.085955
12.7281	78401	0.078401		12.731	86215	0.086215
12.7521	78801	0.078801		12.7549	85873	0.085873
12.776	80400	0.0804		12.7792	84347	0.084347
12.8	80415	0.080415		12.8031	86958	0.086958
12.8241	80341	0.080341		12.8271	81817	0.081817
12.848	75749	0.075749		12.851	86669	0.086669
12.872	74814	0.074814		12.8749	80681	0.080681
12.8959	78952	0.078952		12.8989	83120	0.08312
12.9199	74079	0.074079		12.9232	91271	0.091271
12.9438	72955	0.072955		12.9471	83567	0.083567
12.968	72608	0.072608		12.971	83846	0.083846
12.9919	76257	0.076257		12.995	83641	0.083641
13.0159	76650	0.07665		13.0189	85970	0.08597
13.0398	75298	0.075298		13.0429	84251	0.084251
13.0638	72427	0.072427		13.0671	88353	0.088353
13.0877	74445	0.074445		13.091	88899	0.088899
13.1119	75394	0.075394		13.115	86906	0.086906
13.1358	77311	0.077311		13.1389	90858	0.090858
13.1598	79128	0.079128		13.1629	87432	0.087432
13.1837	79509	0.079509		13.1868	86411	0.086411
13.2077	75688	0.075688		13.211	87696	0.087696
13.2316	76201	0.076201		13.235	88806	0.088806
13.2556	78016	0.078016		13.2589	89455	0.089455
13.2799	79082	0.079082		13.2829	87787	0.087787
13.3039	75431	0.075431		13.3068	92559	0.092559
13.3278	75166	0.075166		13.3307	92953	0.092953
13.3518	72931	0.072931		13.3547	88222	0.088222
13.3757	69121	0.069121		13.379	95745	0.095745
13.3997	74427	0.074427		13.403	94645	0.094645
13.4239	72958	0.072958		13.4269	90997	0.090997
13.4479	75914	0.075914		13.4509	85486	0.085486
13.4719	75226	0.075226		13.4748	86624	0.086624
13.4958	75408	0.075408		13.499	89266	0.089266
13.5198	76997	0.076997		13.523	86672	0.086672
13.5437	74322	0.074322		13.5469	86366	0.086366
13.5679	76032	0.076032		13.5708	83984	0.083984
13.5918	78595	0.078595		13.5948	84768	0.084768
13.6158	74250	0.07425		13.6187	85293	0.085293
13.6397	71350	0.07135		13.6427	82827	0.082827
13.6637	72357	0.072357		13.667	87550	0.08755
13.6876	76288	0.076288		13.691	83724	0.083724
13.7118	75259	0.075259		13.7149	89845	0.089845
13.7358	73287	0.073287		13.7389	86394	0.086394
13.7597	76077	0.076077		13.7628	90330	0.09033
13.7837	77486	0.077486		13.787	92521	0.092521
13.8076	78909	0.078909		13.8109	92777	0.092777
13.8316	71526	0.071526		13.8349	93682	0.093682
13.8555	72594	0.072594		13.8588	90681	0.090681
13.8795	73402	0.073402		13.8828	90037	0.090037
13.9034	73391	0.073391		13.9067	95690	0.09569
13.9274	75170	0.07517		13.9307	96248	0.096248
13.9513	77080	0.07708		13.955	90671	0.090671
13.9752	74189	0.074189		13.9789	95505	0.095505
13.9992	69204	0.069204		14.0029	92781	0.092781
14.0235	73564	0.073564		14.0268	90592	0.090592
14.0475	71304	0.071304		14.0508	91830	0.09183
14.0714	75633	0.075633		14.0747	90572	0.090572
14.0954	75558	0.075558		14.0989	98374	0.098374
14.1193	77983	0.077983		14.1228	102299	0.102299
14.1435	80922	0.080922		14.1468	101342	0.101342
14.1675	83635	0.083635		14.1707	103424	0.103424
14.1914	78002	0.078002		14.1947	98750	0.09875
14.2153	75111	0.075111		14.2186	100539	0.100539
14.2393	76753	0.076753		14.2426	98002	0.098002
14.2632	78096	0.078096		14.2669	108288	0.108288
14.2872	77792	0.077792		14.2908	108701	0.108701
14.3115	80144	0.080144		14.3148	101857	0.101857
14.3354	78043	0.078043		14.3387	101733	0.101733
14.3594	79840	0.07984		14.3627	106798	0.106798
14.3833	81663	0.081663		14.3866	107445	0.107445
14.4073	78633	0.078633		14.4108	111947	0.111947
14.4312	83847	0.083847		14.4347	112654	0.112654
14.4555	82872	0.082872		14.4587	113967	0.113967
14.4795	85675	0.085675		14.4826	118392	0.118392
14.5034	87174	0.087174		14.5066	110203	0.110203
14.5274	84782	0.084782		14.5305	119629	0.119629
14.5513	84604	0.084604		14.5545	124248	0.124248
14.5752	84370	0.08437		14.5788	123969	0.123969
14.5995	85218	0.085218		14.6028	121962	0.121962
14.6234	84787	0.084787		14.6267	122515	0.122515
14.6474	87183	0.087183		14.6507	120233	0.120233
14.6713	90619	0.090619		14.6746	125693	0.125693
14.6953	83782	0.083782		14.6985	124197	0.124197
14.7192	89030	0.08903		14.7227	124928	0.124928
14.7432	81080	0.08108		14.7467	128670	0.12867
14.7674	84449	0.084449		14.7706	134452	0.134452
14.7914	86391	0.086391		14.7946	132419	0.132419
14.8153	86494	0.086494		14.8185	125080	0.12508
14.8393	84793	0.084793		14.8425	117137	0.117137
14.8632	83549	0.083549		14.8666	119330	0.11933
14.8872	81706	0.081706		14.8906	116443	0.116443
14.9114	86672	0.086672		14.9145	111953	0.111953
14.9353	82901	0.082901		14.9385	113769	0.113769
14.9593	85466	0.085466		14.9624	103419	0.103419
14.9832	82961	0.082961		14.9864	102807	0.102807
15.0072	84921	0.084921		15.0105	103190	0.10319
15.0311	87068	0.087068		15.0345	105692	0.105692
15.0553	88694	0.088694		15.0584	108985	0.108985
15.0793	83906	0.083906		15.0824	103109	0.103109
15.1032	86437	0.086437		15.1063	105103	0.105103
15.1271	82677	0.082677		15.1303	107011	0.107011
15.1511	81835	0.081835		15.1542	107660	0.10766
15.1751	80397	0.080397		15.1784	102683	0.102683
15.1992	80210	0.08021		15.2023	96117	0.096117
15.2232	78370	0.07837		15.2263	100026	0.100026
15.2471	76185	0.076185		15.2502	98573	0.098573
15.2711	73765	0.073765		15.2742	99156	0.099156
15.295	75088	0.075088		15.2981	93031	0.093031
15.319	76315	0.076315		15.3223	87563	0.087563
15.3429	71710	0.07171		15.3462	88650	0.08865
15.3672	73185	0.073185		15.3702	88140	0.08814
15.3912	76544	0.076544		15.3941	91874	0.091874
15.4151	73965	0.073965		15.4181	86569	0.086569
15.4391	70238	0.070238		15.442	84754	0.084754
15.463	70804	0.070804		15.466	82967	0.082967
15.487	69479	0.069479		15.4903	85924	0.085924
15.5113	70096	0.070096		15.5142	81028	0.081028
15.5352	67313	0.067313		15.5382	78099	0.078099
15.5592	71673	0.071673		15.5621	78207	0.078207
15.5831	70588	0.070588		15.5861	76246	0.076246
15.6071	71870	0.07187		15.61	73638	0.073638
15.631	70087	0.070087		15.6342	70379	0.070379
15.6553	72835	0.072835		15.6582	77378	0.077378
15.6793	68360	0.06836		15.6821	72528	0.072528
15.7032	69887	0.069887		15.7061	75762	0.075762
15.7272	72582	0.072582		15.73	78270	0.07827
15.7511	69946	0.069946		15.7539	73643	0.073643
15.7751	70285	0.070285		15.7781	78152	0.078152
15.7993	71763	0.071763		15.8021	70640	0.07064
15.8232	68798	0.068798		15.826	73004	0.073004
15.8471	69296	0.069296		15.85	70945	0.070945
15.8711	67827	0.067827		15.8739	70550	0.07055
15.895	71943	0.071943		15.8979	66426	0.066426
15.919	70392	0.070392		15.9218	67632	0.067632
15.9432	71028	0.071028		15.946	71280	0.07128
15.9671	70291	0.070291		15.9699	67992	0.067992
15.9911	72585	0.072585		15.9939	73203	0.073203
16.015	70253	0.070253		16.0178	71115	0.071115
16.039	68357	0.068357		16.0418	71764	0.071764
16.0629	68025	0.068025		16.0657	68255	0.068255
16.0871	65580	0.06558		16.0899	69854	0.069854
16.111	69311	0.069311		16.1138	68436	0.068436
16.135	70229	0.070229		16.1378	75878	0.075878
16.1589	69260	0.06926		16.1617	77507	0.077507
16.1829	67210	0.06721		16.1857	74589	0.074589
16.2068	66471	0.066471		16.2096	77834	0.077834
16.2308	72460	0.07246		16.2336	73762	0.073762
16.255	71344	0.071344		16.2578	72918	0.072918
16.279	72067	0.072067		16.2818	79009	0.079009
16.3029	73411	0.073411		16.3057	79072	0.079072
16.3269	73074	0.073074		16.3297	76258	0.076258
16.3508	74269	0.074269		16.3536	74439	0.074439
16.3748	72281	0.072281		16.3776	79263	0.079263
16.399	73114	0.073114		16.4015	76782	0.076782
16.423	72224	0.072224		16.4257	74144	0.074144
16.4469	75364	0.075364		16.4496	78472	0.078472
16.4708	74180	0.07418		16.4736	81617	0.081617
16.4948	75402	0.075402		16.4975	78864	0.078864
16.5187	74169	0.074169		16.5215	78046	0.078046
16.5429	74583	0.074583		16.5454	81349	0.081349
16.5669	75838	0.075838		16.5694	81246	0.081246
16.5908	78244	0.078244		16.5937	82187	0.082187
16.6148	79110	0.07911		16.6176	78508	0.078508
16.6387	77403	0.077403		16.6416	82900	0.0829
16.6627	76364	0.076364		16.6655	84786	0.084786
16.6866	81278	0.081278		16.6895	81962	0.081962
16.7109	74067	0.074067		16.7134	83995	0.083995
16.7348	78735	0.078735		16.7376	86001	0.086001
16.7588	75551	0.075551		16.7615	79839	0.079839
16.7827	76425	0.076425		16.7855	81061	0.081061
16.8067	82779	0.082779		16.8095	80980	0.08098
16.8309	75595	0.075595		16.8334	83771	0.083771
16.8548	79486	0.079486		16.8574	89053	0.089053
16.8788	78466	0.078466		16.8813	92071	0.092071
16.9027	81506	0.081506		16.9056	90603	0.090603
16.9267	76357	0.076357		16.9296	83200	0.0832
16.9506	77527	0.077527		16.9535	88050	0.08805
16.9748	80144	0.080144		16.9774	87179	0.087179
16.9988	80566	0.080566		17.0014	85315	0.085315
17.0227	80898	0.080898		17.0253	88733	0.088733
17.0466	81373	0.081373		17.0495	91202	0.091202
17.0706	79685	0.079685		17.0735	91317	0.091317
17.0946	85064	0.085064		17.0975	92372	0.092372
17.1187	80649	0.080649		17.1214	92219	0.092219
17.1427	80767	0.080767		17.1453	93362	0.093362
17.1666	82657	0.082657		17.1693	91677	0.091677
17.1906	80424	0.080424		17.1932	88720	0.08872
17.2145	79530	0.07953		17.2175	94365	0.094365
17.2385	80231	0.080231		17.2415	93220	0.09322
17.2624	83693	0.083693		17.2654	90125	0.090125
17.2867	86285	0.086285		17.2894	90238	0.090238
17.3107	82115	0.082115		17.3133	89585	0.089585
17.3346	83341	0.083341		17.3373	89185	0.089185
17.3586	84616	0.084616		17.3615	86580	0.08658
17.3826	85597	0.085597		17.3854	85458	0.085458
17.4065	87707	0.087707		17.4093	83813	0.083813
17.4308	80957	0.080957		17.4333	83832	0.083832
17.4548	81038	0.081038		17.4572	82596	0.082596
17.4787	80375	0.080375		17.4812	88244	0.088244
17.5026	78704	0.078704		17.5051	84852	0.084852
17.5266	79651	0.079651		17.5295	84417	0.084417
17.5505	77427	0.077427		17.5534	83611	0.083611
17.5747	76475	0.076475		17.5773	83838	0.083838
17.5987	79948	0.079948		17.6013	78820	0.07882
17.6226	79144	0.079144		17.6253	78584	0.078584
17.6466	78688	0.078688		17.6492	76278	0.076278
17.6705	76632	0.076632		17.6735	72576	0.072576
17.6945	79903	0.079903		17.6975	81131	0.081131
17.7184	78665	0.078665		17.7214	78952	0.078952
17.7424	82114	0.082114		17.7454	80155	0.080155
17.7663	84612	0.084612		17.7693	82471	0.082471
17.7903	88971	0.088971		17.7935	79975	0.079975
17.8142	83540	0.08354		17.8174	80358	0.080358
17.8382	84182	0.084182		17.8414	77955	0.077955
17.8621	85067	0.085067		17.8653	84351	0.084351
17.8863	87903	0.087903		17.8893	83625	0.083625
17.9103	89934	0.089934		17.9133	85384	0.085384
17.9342	88146	0.088146		17.9374	85643	0.085643
17.9582	84040	0.08404		17.9614	85184	0.085184
17.9821	86695	0.086695		17.9853	84919	0.084919
18.0061	93356	0.093356		18.0093	87638	0.087638
18.03	91421	0.091421		18.0332	83415	0.083415
18.0544	94849	0.094849		18.0572	90206	0.090206
18.0783	91222	0.091222		18.0813	86854	0.086854
18.1022	90576	0.090576		18.1057	87802	0.087802
18.1262	90514	0.090514		18.1296	92452	0.092452
18.1501	85570	0.08557		18.1536	92422	0.092422
18.1743	83834	0.083834		18.1775	88040	0.08804
18.1983	93134	0.093134		18.2015	90556	0.090556
18.2222	90822	0.090822		18.2254	92389	0.092389
18.2462	88381	0.088381		18.2494	86932	0.086932
18.2701	92201	0.092201		18.2736	87912	0.087912
18.2941	99218	0.099218		18.2976	90633	0.090633
18.318	109536	0.109536		18.3215	90786	0.090786
18.3423	108364	0.108364		18.3455	88541	0.088541
18.3663	104577	0.104577		18.3694	90424	0.090424
18.3902	103240	0.10324		18.3934	94842	0.094842
18.4142	106123	0.106123		18.4176	98633	0.098633
18.4381	111789	0.111789		18.4415	101324	0.101324
18.4621	131173	0.131173		18.4655	99418	0.099418
18.4863	203373	0.203373		18.4894	145835	0.145835
18.5102	367165	0.367165		18.5133	216874	0.216874
18.5342	374869	0.374869		18.5373	209774	0.209774
18.5581	258857	0.258857		18.5612	153552	0.153552
18.582	180968	0.180968		18.5856	123109	0.123109
18.606	136906	0.136906		18.6095	115587	0.115587
18.6302	124501	0.124501		18.6335	105749	0.105749
18.6541	110706	0.110706		18.6574	104040	0.10404
18.6781	105523	0.105523		18.6814	97229	0.097229
18.702	99037	0.099037		18.7053	91250	0.09125
18.726	97964	0.097964		18.7296	87052	0.087052
18.7499	89386	0.089386		18.7536	91972	0.091972
18.7741	85929	0.085929		18.7775	89930	0.08993
18.798	83600	0.0836		18.8015	90804	0.090804
18.822	84720	0.08472		18.8254	94104	0.094104
18.8459	89917	0.089917		18.8496	93918	0.093918
18.8699	91302	0.091302		18.8735	93793	0.093793
18.8938	96161	0.096161		18.8975	95759	0.095759
18.9178	95025	0.095025		18.9214	95981	0.095981
18.942	99490	0.09949		18.9454	103452	0.103452
18.966	106004	0.106004		18.9694	111747	0.111747
18.9899	114237	0.114237		18.9933	116154	0.116154
19.0139	107082	0.107082		19.0176	119874	0.119874
19.0378	111495	0.111495		19.0416	110010	0.11001
19.0618	109512	0.109512		19.0655	113063	0.113063
19.0861	108157	0.108157		19.0894	111604	0.111604
19.1101	104982	0.104982		19.1134	113236	0.113236
19.134	101929	0.101929		19.1373	101865	0.101865
19.158	97476	0.097476		19.1615	101622	0.101622
19.1819	95111	0.095111		19.1855	97684	0.097684
19.2059	96889	0.096889		19.2094	100203	0.100203
19.2302	97746	0.097746		19.2334	100029	0.100029
19.2541	100226	0.100226		19.2573	99765	0.099765
19.2781	106452	0.106452		19.2813	101893	0.101893
19.3021	108407	0.108407		19.3052	106917	0.106917
19.326	111848	0.111848		19.3295	121404	0.121404
19.3499	125758	0.125758		19.3534	147711	0.147711
19.3742	168680	0.16868		19.3774	181926	0.181926
19.3982	179491	0.179491		19.4013	181383	0.181383
19.4221	170064	0.170064		19.4253	162569	0.162569
19.4461	152107	0.152107		19.4492	149415	0.149415
19.47	149438	0.149438		19.4734	148895	0.148895
19.494	151032	0.151032		19.4974	142780	0.14278
19.5183	141355	0.141355		19.5213	143175	0.143175
19.5423	136286	0.136286		19.5453	139086	0.139086
19.5662	129076	0.129076		19.5692	135731	0.135731
19.5902	121346	0.121346		19.5932	132010	0.13201
19.6141	117569	0.117569		19.6173	128054	0.128054
19.6381	119087	0.119087		19.6412	122340	0.12234
19.6624	114231	0.114231		19.6652	113704	0.113704
19.6863	109615	0.109615		19.6891	109971	0.109971
19.7103	109260	0.10926		19.7131	114731	0.114731
19.7342	106674	0.106674		19.737	111743	0.111743
19.7581	106777	0.106777		19.7609	113095	0.113095
19.7821	107924	0.107924		19.7853	116320	0.11632
19.8063	106932	0.106932		19.8092	116013	0.116013
19.8302	114807	0.114807		19.8332	117204	0.117204
19.8542	125827	0.125827		19.8571	134107	0.134107
19.8781	166079	0.166079		19.8813	198123	0.198123
19.9021	305577	0.305577		19.9052	381578	0.381578
19.926	584271	0.584271		19.9293	768844	0.768844
19.9487	1093609	1.09361		19.9505	1464810	1.46481
19.9686	2108676	2.10868		19.97	2784923	2.78492
19.9875	3382051	3.38205		19.9885	3877891	3.87789
20.0058	4100637	4.10064		20.0067	4197994	4.19799
20.0239	4151168	4.15117		20.0248	3647116	3.64712
20.042	3429105	3.4291		20.0434	3027152	3.02715
20.0602	2861885	2.86189		20.0617	2518529	2.51853
20.0789	2273724	2.27372		20.0802	1918598	1.9186
20.0975	1704260	1.70426		20.099	1414412	1.41441
20.1166	1274750	1.27475		20.1182	1081691	1.08169
20.136	961227	0.961227		20.138	856449	0.856449
20.1562	774720	0.77472		20.159	687309	0.687309
20.177	625975	0.625975		20.1801	583154	0.583154
20.1987	511714	0.511714		20.202	480512	0.480512
20.2212	454905	0.454905		20.2247	424019	0.424019
20.2445	395914	0.395914		20.2482	371570	0.37157
20.2681	355872	0.355872		20.2723	351952	0.351952
20.2919	330819	0.330819		20.2961	322747	0.322747
20.3159	304124	0.304124		20.3199	298882	0.298882
20.34	287653	0.287653		20.3439	282909	0.282909
20.3639	276776	0.276776		20.3677	264001	0.264001
20.3879	261379	0.261379		20.3917	255274	0.255274
20.4118	240601	0.240601		20.416	252839	0.252839
20.4358	229617	0.229617		20.4399	232803	0.232803
20.4597	229006	0.229006		20.4639	237213	0.237213
20.4837	220302	0.220302		20.4878	231461	0.231461
20.5079	209755	0.209755		20.5118	217487	0.217487
20.5318	197768	0.197768		20.5357	215159	0.215159
20.5558	200393	0.200393		20.5597	206971	0.206971
20.5797	191302	0.191302		20.584	197581	0.197581
20.6037	193110	0.19311		20.6079	201443	0.201443
20.6276	190252	0.190252		20.6319	194273	0.194273
20.6519	191396	0.191396		20.6558	196244	0.196244
20.6759	187722	0.187722		20.6798	197452	0.197452
20.6998	189026	0.189026		20.7037	198267	0.198267
20.7238	191390	0.19139		20.7279	191140	0.19114
20.7477	189219	0.189219		20.7519	180842	0.180842
20.7717	180748	0.180748		20.7758	182022	0.182022
20.7957	180933	0.180933		20.7998	182452	0.182452
20.8197	179362	0.179362		20.8237	189123	0.189123
20.8436	178011	0.178011		20.8479	187393	0.187393
20.8676	174140	0.17414		20.8721	193601	0.193601
20.8915	171668	0.171668		20.896	190872	0.190872
20.9155	165342	0.165342		20.92	197299	0.197299
20.9397	173837	0.173837		20.9439	192158	0.192158
20.9636	175351	0.175351		20.9679	197944	0.197944
20.9876	176700	0.1767		20.9918	205034	0.205034
21.0115	178991	0.178991		21.0158	197953	0.197953
21.0355	178359	0.178359		21.0401	204904	0.204904
21.0594	177497	0.177497		21.064	206379	0.206379
21.0836	184422	0.184422		21.088	214589	0.214589
21.1075	182438	0.182438		21.1119	211624	0.211624
21.1315	178315	0.178315		21.1359	217240	0.21724
21.1555	190733	0.190733		21.1598	210347	0.210347
21.1794	190280	0.19028		21.184	224649	0.224649
21.2034	206585	0.206585		21.208	240360	0.24036
21.2275	233930	0.23393		21.2319	259514	0.259514
21.2515	256897	0.256897		21.2559	287579	0.287579
21.2754	308931	0.308931		21.2798	338616	0.338616
21.2993	339294	0.339294		21.3037	377176	0.377176
21.3231	367696	0.367696		21.3276	391784	0.391784
21.3463	378869	0.378869		21.351	399664	0.399664
21.3695	377407	0.377407		21.3737	394154	0.394154
21.3933	360296	0.360296		21.3971	363791	0.363791
21.4168	338961	0.338961		21.4205	347332	0.347332
21.4406	330586	0.330586		21.4443	324944	0.324944
21.4642	323978	0.323978		21.4679	322018	0.322018
21.4879	302821	0.302821		21.4919	304213	0.304213
21.5114	290484	0.290484		21.5157	292936	0.292936
21.5356	275781	0.275781		21.5395	279505	0.279505
21.5594	262516	0.262516		21.5633	260616	0.260616
21.5832	242122	0.242122		21.5875	241629	0.241629
21.6069	223855	0.223855		21.6114	226085	0.226085
21.6309	214464	0.214464		21.6354	224201	0.224201
21.6551	209479	0.209479		21.6593	223420	0.22342
21.679	205793	0.205793		21.6833	224897	0.224897
21.703	209540	0.20954		21.7072	216021	0.216021
21.7269	213918	0.213918		21.7312	219808	0.219808
21.7509	204464	0.204464		21.7555	222281	0.222281
21.7748	203278	0.203278		21.7795	222898	0.222898
21.7988	202312	0.202312		21.8034	217982	0.217982
21.8231	207751	0.207751		21.8274	217642	0.217642
21.847	217927	0.217927		21.8513	226217	0.226217
21.871	222965	0.222965		21.8756	223971	0.223971
21.8949	216212	0.216212		21.8996	220494	0.220494
21.9189	203344	0.203344		21.9235	221398	0.221398
21.9428	191781	0.191781		21.9475	211140	0.21114
21.9669	194078	0.194078		21.9714	207647	0.207647
21.9908	206430	0.20643		21.9954	218515	0.218515
22.0148	220034	0.220034		22.0196	231277	0.231277
22.0387	229759	0.229759		22.0435	244969	0.244969
22.0627	244011	0.244011		22.0675	252643	0.252643
22.0866	238326	0.238326		22.0914	242483	0.242483
22.1108	218403	0.218403		22.1154	226064	0.226064
22.1348	202143	0.202143		22.1394	221375	0.221375
22.1587	197871	0.197871		22.1635	209938	0.209938
22.1827	187036	0.187036		22.1875	195691	0.195691
22.2066	184144	0.184144		22.2114	193881	0.193881
22.2306	188558	0.188558		22.2354	190703	0.190703
22.2548	183971	0.183971		22.2593	190790	0.19079
22.2787	180479	0.180479		22.2833	183711	0.183711
22.3027	175956	0.175956		22.3072	182096	0.182096
22.3266	182380	0.18238		22.3315	182823	0.182823
22.3506	176516	0.176516		22.3555	182196	0.182196
22.3745	177371	0.177371		22.3794	180711	0.180711
22.3987	183614	0.183614		22.4034	188939	0.188939
22.4226	184120	0.18412		22.4273	182161	0.182161
22.4466	182088	0.182088		22.4513	189574	0.189574
22.4705	193442	0.193442		22.4754	197925	0.197925
22.4945	198261	0.198261		22.4994	204955	0.204955
22.5184	202984	0.202984		22.5233	208680	0.20868
22.5426	188159	0.188159		22.5473	194910	0.19491
22.5665	182613	0.182613		22.5712	198879	0.198879
22.5905	180238	0.180238		22.5952	205347	0.205347
22.6144	189397	0.189397		22.6191	211961	0.211961
22.6384	188138	0.188138		22.6435	225355	0.225355
22.6624	197549	0.197549		22.6675	238399	0.238399
22.6865	204789	0.204789		22.6914	247890	0.24789
22.7105	207828	0.207828		22.7154	253311	0.253311
22.7344	214902	0.214902		22.7393	260155	0.260155
22.7584	214420	0.21442		22.7635	261221	0.261221
22.7823	221368	0.221368		22.7875	253424	0.253424
22.8063	211331	0.211331		22.8114	235812	0.235812
22.8302	207293	0.207293		22.8353	220950	0.22095
22.8544	204496	0.204496		22.8593	209173	0.209173
22.8786	203085	0.203085		22.8833	208977	0.208977
22.9026	198493	0.198493		22.9072	204829	0.204829
22.9265	188895	0.188895		22.9315	198577	0.198577
22.9505	188004	0.188004		22.9554	189497	0.189497
22.9744	182753	0.182753		22.9794	191841	0.191841
22.9986	184022	0.184022
