# Supplementary material for: A reverse transcriptase ribozyme
Source: eLife. 2017 Sep 26;6:e31153. doi: 10.7554/eLife.31153 (PMC5665644; doi:10.7554/eLife.31153)
Supplement: Figure 4—source data 1. [file elife-31153-fig4-data1.xlsx]

## Sheet: Figure 4
A Reverse Transcriptase Ribozyme
B. Samanta & G.F. Joyce
Figure 4
RNA-dependent RNA and DNA polymerase activity
template 1, RNA-dC primer
time (min)	RNA yield (nM)	DNA yield (nM)
0.17	35.625	2.5
0.5	42.75	12.5
1	47.125	25
1.25	49.375	27
1.5	50.375	29.75
1.75	53.25	31.375
2	54.25	34.25
4	62.625	40.625
8	74.375	47.5
16	88.25	54.375
34	99.5	70
60	106.25	88.5
120	111	101.875
180	112.375	106.125
